# Supplementary material for: Icariin Against Neurodegeneration: A Focus in Cell Death Pathways
Source: Int J Mol Sci. 2026 Feb 27;27(5):2247. doi: 10.3390/ijms27052247 (PMC12984914; doi:10.3390/ijms27052247)
Supplement: Supplementary file 1 [file ijms-27-02247-s001.zip]

Archive with 1 entries (1 files):
- ijms-4101204-supplementary.pdf
